# Supplementary material for: Potential Cytoprotective and Regulatory Effects of Ergothioneine on Gene Expression of Proteins Involved in Erythroid Adaptation Mechanisms and Redox Pathways in K562 Cells
Source: Genes (Basel). 2022 Dec 15;13(12):2368. doi: 10.3390/genes13122368 (PMC9778224; doi:10.3390/genes13122368)
Supplement: Supplementary file 1 [file genes-13-02368-s001.zip]

Archive with 1 entries (1 files):
- genes-2010978-supplementary.pdf
